# Supplementary material for: Mutant p53 and TP53 mutations in esophageal squamous cell carcinoma: consistency and diagnostic significance
Source: Front Genet. 2026 Feb 27;17:1680422. doi: 10.3389/fgene.2026.1680422 (PMC12981725; doi:10.3389/fgene.2026.1680422)
Supplement: Supplementary file 1 [file Table1.xlsx]

## Sheet: Sheet1
Supplementary Table S1 Summary Table of TP53 Gene Mutation Information
Case	Chromosomal location	Mutation type	Transcript Impact(NM_000546.6 for example)	Amino acid changes	Functional domain	Pathogenicity prediction(SIFT/PolyPhen2/CADD)
Case1	chr17:7577085	Missense mutation(C>T)	exon8:c.G853A:p.E285K	E285K	DNA-binding domain	D/D/34
Case2	chr17:7578208	Missense mutation(T>C)	exon6:c.A641G:p.H214R	H214R	DNA-binding domain(zinc coordination site)	D/D/25.5
Case3	chr17:7674206	Missense mutation(T>G)	exon3:c.T121P	T121P/T253P	DNA-binding domain	D/D/25.5
Case4	chr17:7673776	Missense mutation(G>A)	exon8:c.G845C:p.R282W	R282W	DNA-binding domain/Loss of tetramerization domain	D/D/33
Case5	chr17:7578271	Missense mutation(G>A)	exon6:c.A578T:p.H193L	H193L	DNA-binding domain	D/D/25.5
Case7	chr17:7573982	Nonsense mutation(C>A)	exon10:c.G1045T:p.E349X	E349X	Loss of tetramerization domain	D/A/40
Case8	chr17:7578370	Splicing site mutation(+1G>A)	exon5:c.559+1G>A	Exon skipping/intron retention	DNA-binding domain	N/A
Case9	chr17:7577094	Missense mutation(G>A)	exon8:c.C844T:p.R282W	R282W	DNA-binding domain	D/D/33
Case13	chr17:7577022	Nonsense mutation(G>A)	exon8:c.C916T:p.R306X	R306X(truncate)	DNA-binding domain(missing)	D/A/37
Case14	chr17:7577124	Missense mutation(C>T)	exon8:c.G814A:p.V272M	V272M	DNA-binding domain	D/D/33
Case15	chr17:7578403	Compound mutation (missense + frameshift + nonsense)	Multiple transcript truncation(K81fs)	C44F/K81fs/W52X	DNA-binding domain	D/D/32-37
Case16	chr17:7577093	Missense mutation(C>G)	exon8:c.G845C:p.R282P	R282P	DNA-binding domain	D/D/34
Case17	chr17:7578442	Missense mutation(T>C)	exon5:c.A488G:p.Y163C	Y163C	DNA-binding domain	D/D/23.7
Case18	chr17:7577548	Missense mutation(C>G)	exon7:c.G733C:p.G245R	G245R	DNA-binding domain	D/D/34
Case19	chr17:7578263	Nonsense mutation(G>A)	exon6:c.C586T:p.R196X	R196X(truncate)	DNA-binding domain(missing)	D/A/36
Case20	17:7687376	Splice region mutation(C>A)	Potential exon skipping/intron retention	The impact of protein is not clearly defined	Abnormal splicing regulation	N/A
Case21	17:7682031	Intron mutation (multiple positions)	Not specified	No amino acid changes	Abnormal splicing regulation	N/A
